# Supplementary material for: Efficacy of Ultrasound-Guided Percutaneous Lavage and Biocompatible Electrical Neurostimulation, in Calcific Rotator Cuff Tendinopathy and Shoulder Pain, A Prospective Pilot Study
Source: Int J Environ Res Public Health. 2022 May 11;19(10):5837. doi: 10.3390/ijerph19105837 (PMC9141353; doi:10.3390/ijerph19105837)
Supplement: Supplementary file 1 [file ijerph-19-05837-s001.zip]

Archive with 1 entries (1 files):
- ijerph-1697946-supplementary.pdf
